# Supplementary material for: Syndrome of Undifferentiated Recurrent Fever (SURF): An Emerging Group of Autoinflammatory Recurrent Fevers
Source: J Clin Med. 2021 May 3;10(9):1963. doi: 10.3390/jcm10091963 (PMC8124817; doi:10.3390/jcm10091963)
Supplement: Supplementary file 1 [file jcm-10-01963-s001.zip]

Archive with 1 entries (1 files):
- jcm-1147089-SI.pdf
